# Supplementary material for: Extracellular Vesicles as Mediators of Nickel-Induced Cancer Progression
Source: Int J Mol Sci. 2022 Dec 17;23(24):16111. doi: 10.3390/ijms232416111 (PMC9785150; doi:10.3390/ijms232416111)
Supplement: Supplementary file 1 [file ijms-23-16111-s001.zip]

Archive with 1 entries (1 files):
- ijms-2051127-supplementary.pdf
